# Supplementary material for: Potential Probiotic Enterococcus faecium OV3-6 and Its Bioactive Peptide as Alternative Bio-Preservation
Source: Foods. 2021 Sep 24;10(10):2264. doi: 10.3390/foods10102264 (PMC8534580; doi:10.3390/foods10102264)
Supplement: Supplementary file 1 [file foods-10-02264-s001.zip]

Archive with 1 entries (1 files):
- foods-1335231-supplementary.pdf
